# Supplementary material for: Structure of DNMT3B homo-oligomer reveals vulnerability to impairment by ICF mutations
Source: Nat Commun. 2022 Jul 22;13:4249. doi: 10.1038/s41467-022-31933-w (PMC9307851; doi:10.1038/s41467-022-31933-w)
Supplement: Supplementary file 3 — Source data file [file 41467_2022_31933_MOESM3_ESM.xlsx]

## Sheet: Fig. 3f
			Protein	DNA	Radioactivity (CPM)
					replicate 1	replicate 2	replicate 3
			3B WT	(GAC)12	3305	3492	3149
			3B L664P	(GAC)12	569	582	579
			3B L664T	(GAC)12	463	427	486
			3B R670Q	(GAC)12	1183	1259	1168

## Sheet: Fig. 3g
	Protein	DNA	Radioactivity (CPM)
			replicate 1	replicate 2	replicate 3
	3BL WT	(GAC)12	33900	30403	34494
	3BL L664P	(GAC)12	1058	1184	997
	3BL L664T	(GAC)12	860	828	732
	3BL R670Q	(GAC)12	29611	27767	28478

## Sheet: Fig. 4d
	QKO			WT			L664P			R670Q
major sat-P1	0.0355548	0.00629346	0.0550191	0.96358	1.01951	1.01691	0.154871	0.180629	0.195162	0.429901	0.406155	0.431069
major sat-P2	0.0143819	0.0220001	0.0161085	0.862808	1.03539	1.1018	0.151402	0.179471	0.144122	0.350755	0.407873	0.371669
minor sat-P1	0.0197345	0.0190684	0.0231277	1.00076	0.988183	1.01106	0.333842	0.290668	0.199635	0.299577	0.313629	0.384115
minor sat-P2	0.0102796	0.0153177	0.0104232	0.895329	0.854582	1.25009	0.0893929	0.0918222	0.119466	0.0765165	0.0722324	0.0663446
minor sat-P3	0.0223988	0.0234587	0.0247776	1.03798	0.978598	0.983427	0.208514	0.158888	0.244738	0.310191	0.253405	0.389612
IAP	0.0283347	0.04222	0.0244481	1.01243	1.05052	0.937051	0.211225	0.191165	0.205145	0.188031	0.272251	0.282438
LINE1	0.0762724	0.0508254	0.0792138	1.08922	1.0187	0.892079	0.254332	0.428493	0.297907	0.247629	0.278958	0.262815
Ankrd10	0.001	0.001	0.001	0.986	1.13	0.897	0.71	0.663	0.903	0.93	0.743	0.697
Zfp777	0.001	0.001	0.001	0.964	1.12	0.926	0.865	0.819	0.921	1.062	0.912	0.819

## Sheet: Fig.4f
5dmC%
5dmC%
			QKO						WT						L664P						R670Q
		5mdC/dG (%)	0	0.01	0.01	0.01	0	0	1.03	1.09	1.09	1.14	1.06	1.07	0.03	0.01	0.01	0.03	0.01	0.02	0.23	0.26	0.11	0.11	0.12	0.16
									0.69	0.77	0.82	0.73	0.85	0.87	0.08	0.07	0.06	0.09	0.08	0.08	0.31	0.34	0.33	0.41	0.33	0.37

## Sheet: Supplementary Fig. 4
				log (MW)	Kav
			Thyroglobulin	5.82	0.207143
			Aldolase	5.2	0.430952
			Conalbumin	4.88	0.494048
			Ovalbumin	4.63	0.53869
			DNMT3B	4.52 (Monomer); 5.12 (Tetramer); 5.43 (Octamer)	0.333333
			DNMT3B-DNMT3L	5.06 (Tetramer)	0.39881

## Sheet: Supplementary Fig. 5a
			XMt (Molar Ratio)	NDH
			0.133	16533.5
			0.24502	16032.6
			0.35813	15503.6
			0.47232	13727.6
			0.5876	11177.1
			0.70396	10263.1
			0.82141	8027.85
			0.93993	6179.53
			1.05955	4977.29
			1.18024	4236.88
			1.30202	3117.12
			1.42489	2725.16
			1.54883	2414.07
			1.67387	1959.31
			1.79998	1894.72
			1.92718	1609.43
			2.05547	1480.21
			2.18483	1527.83
			2.31529	1438.81

## Sheet: Supplementary Fig. 5b
		XMt (Molar Ratio)	NDH
		0.22971	2741.81
		0.33575	576.321
		0.4428	712.84
		0.55088	623.562
		0.65996	386.287
		0.77007	-145.507
		0.88119	944.518
		0.99332	-111.743
		1.10648	-60.7675
		1.22065	-291.384
		1.33583	133.557
		1.45203	-90.5759
		1.56925	318.32
		1.68748	-453.064
		1.80673	-306.45
		1.927	-206.778
		2.04828	-414.894
		2.17058	-423.108

## Sheet: Supplementary Fig. 5c
		XMt (Molar Ratio)	NDH
		0.22971	3173.35
		0.33575	2309.43
		0.4428	2288.66
		0.55088	2041.29
		0.65996	1829.78
		0.77007	1794.71
		0.88119	1374.92
		0.99332	1204.79
		1.10648	1379.32
		1.22065	1324.8
		1.33583	791.987
		1.45203	1293.35
		1.56925	944.601
		1.68748	765.961
		1.80673	1021.87
		1.927	575.945
		2.04828	937.681
		2.17058	669.242

## Sheet: Supplementary Fig. 7c
					log (MW)	Kav
				Thyroglobulin	5.82	0.36
				Aldolase	5.2	0.54
				Conalbumin	4.88	0.58
				Ovalbumin	4.63	0.61
				Flag-DNMT3B	5.59 (Tetramer)	0.46

## Sheet: Supplementary Fig. 8a
WT	L664P	R670Q
0.592	0.441	0.593
0.537	0.364	0.446
0.548	0.312	0.585
0.609	0.34	0.555
0.544	0.379	0.432
0.51	0.51	0.421
0.583	0.467	0.455
0.504	0.325	0.451
0.565	0.348	0.42
0.577	0.379	0.461
0.573	0.392	0.49
0.667	0.514	0.524
0.756	0.487	0.477
0.594	0.289	0.515
0.546	0.525	0.524
0.532	0.481	0.427
0.737	0.404	0.522
0.629	0.482	0.567
0.642	0.378	0.566
0.587	0.475	0.492
0.572	0.373	0.583
0.451	0.469	0.49
0.678	0.308	0.524
0.616	0.371	0.488
0.598	0.486	0.505
0.532	0.339	0.488
0.744	0.347	0.525
0.683	0.443	0.478
0.605	0.317	0.443
0.747	0.306	0.58
0.566	0.469	0.423
0.597	0.344	0.512
0.569	0.358	0.527
0.558	0.226	0.522
0.666	0.459	0.439
0.728	0.362	0.51
0.657	0.462	0.564
0.672	0.328	0.473
0.662	0.368	0.4
0.623	0.394	0.598
0.52	0.343	0.463
0.76	0.454	0.428
0.729	0.302	0.511
0.699	0.356	0.561
0.747	0.445	0.585
0.583	0.416	0.46
0.524	0.488	0.409
0.688	0.374	0.277
0.382	0.396	0.498
0.612	0.354	0.43
0.677	0.375	0.54
0.56	0.364	0.434
0.663	0.324	0.542
0.595	0.469	0.45
0.583	0.334	0.463
0.534	0.451	0.428
0.656	0.402	0.504
0.572	0.331	0.558
0.664	0.434	0.415
0.741	0.45	0.578
0.564	0.466	0.581
0.753	0.382	0.272
0.657	0.441	0.505
0.66	0.301	0.501
0.628	0.494	0.535
0.622	0.319	0.442
0.656	0.486	0.597
0.703	0.355	0.494
0.513	0.441	0.475
0.58	0.316	0.449
0.375	0.304	0.566
0.799	0.412	0.5
0.618	0.324	0.549
0.539	0.439	0.469
0.536	0.353	0.545
0.728	0.316	0.534
0.587	0.486	0.413
0.724	0.439	0.491
0.515	0.354	0.472
0.703	0.393	0.435
0.562	0.353	0.4
0.384	0.314	0.513
0.542	0.38	0.527
0.541	0.402	0.416
0.681		0.59
0.77		0.57
0.642		0.407
0.757
0.542
0.657
0.66
0.744

[truncated: 3 more sheets: Supplementary Fig. 8b, Supplmentary Fig. 8c, Supplementary Fig. 8d]
